# Supplementary material for: Discovery of Macrocyclic Myeloid Cell Leukemia 1 (Mcl-1) Inhibitors that Demonstrate Potent Cellular Efficacy and In Vivo Activity in a Mouse Solid Tumor Xenograft Model
Source: J Med Chem. 2025 Aug 27;68(17):18553–78. doi: 10.1021/acs.jmedchem.5c01376 (PMC12434668; doi:10.1021/acs.jmedchem.5c01376)
Supplement: Supplementary file 1 [file jm5c01376_si_001.csv]

Compound	SMILES	Ki TRFRET	H929 GI50	A427 GI50	CL
8	O=C1C2=C(CCCOC3=CC(C)=C(Cl)C(C)=C3)C4=CC=C(Cl)C(C5=C(C)N(C)N=C5C)=C4N2[C@H](C)CN1C6=CC(C)=CC7=C6N(CCOC)C(C(O)=O)=C7
9	O=C1C2=C(CCCOC3=CC(C)=C(Cl)C(C)=C3)C4=CC=C(Cl)[C@]([C@]5=C(C)N(C)N=C5C)=C4N2[C@H](C)CN1C6=CC(OC)=C(OC)C7=C6N(C)C(C(O)=O)=C7	0.12	31 + 15	65 + 1	70
10	O=C1C2=C(CCCOC3=CC(C)=C(Cl)C(C)=C3)C4=CC=C(Cl)C(C5=C(C)N(C)N=C5COCCC6)=C4N2[C@H](C)CN1C7=CC(OC)=C(OC)C8=C7N6C(C(O)=O)=C8	0.03 + 0.01	20 + 4	48 + 16	6.6
11	O=C1C2=C(CCCOC3=CC(C)=C(Cl)C(C)=C3)C4=CC=C(Cl)C(C5=C(COCCC6)N(C)N=C5C)=C4N2[C@H](C)CN1C7=CC(OC)=C(OC)C8=C7N6C(C(O)=O)=C8	0.04 + 0.01	24 + 6	64 + 20	n.d.
12	O=C1C2=C(CCCOC3=CC(C)=C(Cl)C(C)=C3)C4=CC=C(Cl)C(C5=C(C)N(C)N=C5COCCCC6)=C4N2[C@H](C)CN1C7=CC(OC)=C(OC)C8=C7N6C(C(O)=O)=C8	0.12 + 0.07	39 + 10	87 + 60	n.d.
13	O=C1C2=C(CCCOC3=CC(C)=C(Cl)C(C)=C3)C4=CC=C(Cl)C(C5=CN(C)N=C5COCCC6)=C4N2[C@H](C)CN1C7=CC(OC)=C(OC)C8=C7N6C(C(O)=O)=C8	0.03 + 0.02	14 + 4	25 + 9	7.4
14	O=C1C2=C(CCCOC3=CC(C)=C(Cl)C(C)=C3)C4=CC=C(Cl)C(C5=CN(C)N=C5COCCC6)=C4N2[C@H](C)CN1C7=CC(C)=CC8=C7N6C(C(O)=O)=C8	0.03 + 0.003	64 + 17	195 + 14	8.4
15	O=C1C2=C(CCCOC3=CC(C)=C(Cl)C(C)=C3)C4=CC=C(Cl)C(C5=CN(C)N=C5COCCC6)=C4N2[C@H](C)CN1C7=CC(OC)=CC8=C7N6C(C(O)=O)=C8	0.04 + 0.01	38 + 11	60 + 24	n.d.
16	O=C1C2=C(CCCOC3=CC(C)=C(Cl)C(C)=C3)C4=CC=C(Cl)C(C5=CN(C)N=C5COCCC6)=C4N2[C@H](C)CN1C7=CC=C(OC)C8=C7N6C(C(O)=O)=C8	0.03 + 0.01	27 + 3	45 + 17	17.3
17	O=C1C2=C(CCCOC3=CC(C)=C(Cl)C(C)=C3)C4=CC=C(Cl)C(C5=CN(C)N=C5COCCC6)=C4N2[C@H](C)CN1C7=CC(OC)=C(C)C8=C7N6C(C(O)=O)=C8	<0.02	23 + 5	32 + 7	5.7
18	O=C1C2=C(CCCOC3=CC(C)=C(Cl)C(C)=C3)C4=CC=C(Cl)C(C5=CN(C)N=C5COCCC6)=C4N2[C@H](C)CN1C7=CC(C)=C(OC)C8=C7N6C(C(O)=O)=C8	0.04 + 0.02	35 + 16	51 + 20	14.8
19	O=C1C2=C(CCCOC3=CC(C)=C(Cl)C(C)=C3)C4=CC=C(Cl)C(C5=CN(C)N=C5COCCC6)=C4N2[C@H](C)CN1C7=CC(OCCOC)=C(OC)C8=C7N6C(C(O)=O)=C8	<0.02	10 + 3	18 + 6	19.8
20	O=C1C2=C(CCCOC3=CC(C)=C(Cl)C(C)=C3)C4=CC=C(Cl)C(C5=CN(C)N=C5COCCC6)=C4N2[C@H](C)CN1C7=CC(OCC8CCOCC8)=C(OC)C9=C7N6C(C(O)=O)=C9	0.08 + 0.02	31 + 13	55 + 26	8.9
21	O=C1C2=C(CCCOC3=CC(C)=C(Cl)C(C)=C3)C4=CC=C(Cl)C(C5=CC=CN=C5COCCC6)=C4N2[C@H](C)CN1C7=CC(OC)=C(OC)C8=C7N6C(C(O)=O)=C8	<0.02	17 + 8	39 + 7	8
22	O=C1C2=C(CCCOC3=CC(C)=C(Cl)C(C)=C3)C4=CC=C(Cl)C(C5=CN=CC=C5COCCC6)=C4N2[C@H](C)CN1C7=CC(OC)=C(OC)C8=C7N6C(C(O)=O)=C8	0.08 + 0.01	29 + 6	58 + 4	3.5
23	O=C1C2=C(CCCOC3=CC(C)=C(Cl)C(C)=C3)C4=CC=CC(C5=CN(C)N=C5COCCC6)=C4N2[C@H](C)CN1C7=CC(OC)=C(OC)C8=C7N6C(C(O)=O)=C8	<0.02	15 + 4	32 + 4	n.d.
24	O=C1C2=C(CCCOC3=CC(C)=C(Cl)C(C)=C3)C4=CC=C(Cl)C(C5=C(C)N=C(C)N=C5C)=C4N2[C@H](C)CN1C6=CC(OCC7CCOCC7)=C(OC)C8=C6N(C)C(C(N(C)C)=O)=C8	105 + 8	1100 + 380	3600 + 140	2
25	O=C1C2=C(CCCOC3=CC(C)=C(Cl)C(C)=C3)C4=CC=C(Cl)C(C5=CN(C)N=C5COCCC6)=C4N2[C@H](C)CN1C7=CC(OC)=C(OC)C8=C7N6C(C(N(C)C)=O)=C8	0.077 + 0.04	39 + 7	105 + 24	6.4
